# Supplementary material for: An Outbreak of Severe Neonatal Pneumonia Caused by Human Respiratory Syncytial Virus BA9 in a Postpartum Care Centre in Shenyang, China
Source: Microbiol Spectr. 2022 Jul 13;10(4):e00974-22. doi: 10.1128/spectrum.00974-22 (PMC9430609; doi:10.1128/spectrum.00974-22)
Supplement: Supplemental file 1 — Supplemental material. Download spectrum.00974-22-s0001.xlsx, XLSX file, 0.01 MB [file spectrum.00974-22-s0001.xlsx]

## Sheet: Sheet1
Table supplement
GenBank	Strain name	Country	Province	Year
AB603470.1	NG-108-05	Japan		2005
AB603467.1	NG-102-06	Japan		2006
AB603469.1	NG-247-06	Japan		2007
HM459879.1	NG-040-07	Japan		2007
KC461264.1	CQ2588-1211	China	CQ	2011
KT765101.1	CD14022006	China	SC	2014
KT765099.1	CD14022002	China	SC	2014
KT781403.1	HN_6680	China	HN	2014
MW528024.1	RSVB-ZJ-446/ZJ/CHN/2016.06.06	China	BJ	2016
MW527846.1	RSVB-BCH18017/BJ/CHN/2018.01.31	China	BJ	2018
JX079987.1	929-HCM/11.10-BA9	Viet Nam		2010
JX079988.1	1021-HCM/12.10-BA9	Viet Nam		2010
JX079989.1	1297-HCM/05.11-BA9	Viet Nam		2011
KY911078.1	GHA/RV044/2006	Ghana		2006
KP269184.1	IND/HRSVB/LKO/13/0496	India		2013
KP269187.1	IND/HRSVB/LKO/14/0569	India		2014
KM873508.1	TRi-13-0004	Philippines		2013
JX256993.1	MY-1680661-06	Malaysia		2006
JX256992.1	MY-2179671-09	Malaysia		2009
KM873510.1	TRi-13-0037	Philippines		2013
JQ844873.1	HR14602-06	Croatia		2006
JQ844871.1	HR2085-06	Croatia		2006
KU736784.1	NGR/OA36/15-RSVB	Nigeria		2015
KU736783.1	NGR/OA31/15-RSVB	Nigeria		2015
MN122608.1	RSVB/Portugal/H15-4/2016-17	Portugal		2016
JQ806050.1	BR_CE_358_2006	Brazil		2006
JX198151.1	TX-79307	USA		2005
KF300967.2	PAN20B/2011	Panama		2011
KC476954.1	SA01-00607	South Africa		2009
DQ227395.1	BA/100/04	Argentina		2005
AB683228.1	RSV/Gunma/778/2010	Japan		2010
HM459881.1	NG-004-09	Japan		2009
KM402683.1	VH168163	Spain		2013
GU357521.1	LZY145	China	BJ	2008
KC297442.1	BJ/22962	China	BJ	2009
KC342344.1	CU2011/99	Thailand		2011
KC342338.1	CU2010/18	Thailand		2010
KM402745.1	VH35568	Spain		2014
JQ933971.1	UPM/B/21	Malaysia		2009
KJ710407.1	HD12063	Germany		2012
JN119970.1	Cam2008-7298	Cambodia		2008
KF246592.1	RSV/PUNE/NIV0936145/09/B	India		2009
KJ710416.1	HD24230	Germany		2013
KC477076.1	SA05-01273	South Africa		2011
KJ658798.1	SH09091704BA9	China	SH	2009
JN968352.1	V09-2219184	China	HK	2009
JX079983.1	861-HCM/10.10-BA9	Japan		2010
KM873460.1	TBp-12-0058	Philippines		2012
KP336531.1	HZ13-s45	China	HZ	2013
KJ710414.1	HD24154	Germany		2013
KC477035.1	SA01-07492	South Africa		2011
KC477077.1	SA05-01411	South Africa		2011
KU254642.1	CC-06B-48	China	CC	2015
MT107528.1	HRSV/B/Bern/2019	Switzerland		2019
MW020595.1	hRSV/B/Australia.Vic/VIDRL003/2018	Australia		2018
MT373704.1	RSVB/Novosibirsk/293/2019	Russia		2019
MH760669.1	B/NSW/WM1123A/16	Australia		2016
LC474554.1	RSV/B/Sendai/690/17	Japan		2017
MN704899.1	15-Greece-2018	Greece		2018
MN163126.1	HRSV/04/ZJ/CHN/2017	China	ZJ	2017
MN306044.1	SC0843	USA		2019
MG839547.1	HRSV/B/BuenosAires/ARG/016/2016	Argentina		2016
KX765959.1	RSVB/Homo sapiens/NZL/LJRSV51/2013	New Zealand		2013
MN365546.1	KHDSS/245/10-Feb-2016/PIN	Kenya		2016
MK749916.1	RSVB/Homo sapiens/NIC/IIIn_16_0137_01NT/2016	Nicaragua		2016
KM586838.1	B/GZ/13-203	China	GZ	2013
HM459878	NG-119-07	Japan		2008
MW527980	WZ17006	China	ZJ	2017
MW527982	WZ17055	China	ZJ	2018
MW527844	20190741	China	BJ	2019
MW527857	CAP-388	China	BJ	2015
MW527868	CC-68	China	JL	2015
MW527874	CQ-194	China	CQ	2015
MW527880	GY17035	China	GZ	2017
MW527881	GY18002	China	GZ	2018
MW527894	GYYF-145	China	GD	2015
MW527898	GZFE17029	China	GD	2018
MW527953	HB-293	China	HeB	2016
MW527970	HEB-7	China	HLJ	2015
MZ516135	UU01A-0035-V02	Netherlands		2018
MZ516133	SE02-0050-D04	Spain		2019
MZ515938	SE01A-0101-V02	Spain		2019
MZ515771	SE02-0050-V01	Spain		2018
